# Supplementary material for: A large-scale population-based study reveals that gp42-IgG antibody is protective against EBV–associated nasopharyngeal carcinoma
Source: J Clin Invest. 2024 Nov 26;135(4):e180216. doi: 10.1172/JCI180216 (PMC11827846; doi:10.1172/JCI180216)
Supplement: Supporting data values [file jci-135-180216-s213.xlsx]

## Sheet: Fig. 2A
Ctrl.	NPC
1.06782	0.701321
0.937168	0.925379
0.934447	0.881655
1.0877	1.02066
1.07022	0.918077
1.01293	0.867597
1.08071	0.842986
1.06865	1.07948
1.06321	0.922788
1.18356	0.842993
1.09301	1.10137
1.08361	1.02185
1.07462	0.757389
1.06102	0.645069
0.998251	0.958636
1.07705	1.13325
1.0149	0.937962
1.00425	1.04424
1.08738	1.07311
0.977168	0.747242
0.878875	0.963246
1.1074	1.00716
1.06231	0.947171
1.02563	0.931838
0.998287	0.941791
0.997992	0.904978
0.98727	0.252956
1.12961	0.762793
0.967724	1.05371
0.95929	1.06417
1.11255	0.933502
1.09574	0.811557
1.08477	0.874815
1.05677	1.07663
1.05172	1.05085
0.97234	1.03006
1.14151	0.954722
1.11679	0.952066
1.11282	0.709694
1.13351	1.02181
1.05344	0.590425
0.73209	0.966404
1.13811	1.21466
1.00739	0.77331
1.00171	0.962754
0.974238	0.924537
0.963153	0.931986
0.867762	1.04604
1.05969	0.834623
1.05042	1.05561
1.03873	0.854217
1.10565	0.651468
0.989621	0.641932
0.908941	1.06073
1.02714	1.03323
0.99715	0.977932
0.991903	0.849138
1.00552	0.939696
0.973304	1.06959
0.956817	0.758257
1.02596	0.964312
0.985791	0.995453
0.855194	1.1347
1.07365	0.858529
1.04299	0.814841
1.01741	1.01113
1.00643	0.956403
0.999732	1.0529
0.970405	1.09535
0.798996	1.07446
0.780449	0.899498
0.761433	0.949532
1.08259	0.916036
1.05564	1.05047
1.04949	0.842089
0.981829	1.03403
0.97111	1.0687
0.941254	1.08355
0.918956	0.960781
0.884182	0.948012
0.845382	0.971744
1.07592	1.07189
1.00959	1.18258
0.896424	0.988404
1.05942	0.96327
1.00938	1.02144
0.965885	0.673895
1.03272	0.95808
0.816487	1.15039
0.208434	0.92195
1.10357	1.08928
1.07894	0.98702
1.01787	0.948277
1.00638	0.648617
0.938933	1.0286
0.902621	0.859127
1.20647	0.65246
1.06741	0.941968
0.919287	1.04684
1.12512	0.752044
1.09039	0.833845
1.07136	0.91672
1.05142	0.978434
1.05075	0.826251
1.03812	0.748159
1.03557	0.27677
1.02915	0.748623
1.0199	0.753145
0.996903	0.91214
0.969691	0.782313
0.964568	1.26778
0.938334	1.00433
0.917606	0.378617
0.881785	1.14946
0.848556	1.02328
0.831779	1.14072
0.83152	1.05659
1.1409	1.02356
1.07413	0.910922
1.04975	0.940299
1.01452	1.07304
0.967406	1.00521
0.954027	1.06594
1.05298	1.14721
1.03726	0.860405
1.00935	1.0811
1.08184	1.23101
1.04844	0.749991
1.03012	0.997223
1.12042
1.00971
0.899268
1.12942
1.04256
0.997682
0.967483
0.925768
0.718897
1.05396
0.982446
0.628125
1.05263
1.0501
1.02949
1.01566
0.974952
0.91116
1.06113
1.06056
1.03633
1.16037
1.04806
1.04686
1.03713
1.01402
0.993685
0.979539
0.978276
0.940322
1.12635
1.1234
1.11389
1.14487
1.11647
1.03841
0.986934
0.953945
0.950054
0.941055
0.909379
0.837738
1.17445
1.11141
1.00615
1.11961
1.11317
1.03903
1.02008
0.815219
0.802526
1.14657
1.07914
0.880683
1.0826
1.04838
0.953393
1.08898
1.07894
0.967477
0.978186
0.960495
0.939062
1.10628
1.06833
1.03473
1.12204
1.06561
1.02432
0.979109
0.965584
0.927338
1.11664
1.01741
0.954536
1.15407
1.0453
1.0329
1.02888
1.02469
0.979109
0.97811
0.949381
0.944493
1.06008
1.03348
0.931637
1.13264
1.11456
1.00553
1.01453
0.990157
0.954822
0.945093
0.914496
0.823848
0.935073
0.823156
0.629551
1.08289
0.882625
0.611717
1.06247
1.05479
1.05403
1.05357
1.02096
1.01478
0.983279
0.865438
0.837164
1.12648
1.03462
1.00844
1.11656
1.11267
0.98875
1.15609
1.06721
1.02253
1.04737
0.982616
0.947632
1.14786
1.11445
0.952955
1.1636
1.12734
1.05919
1.05047
0.976212
0.963877
1.19589
1.06892
0.997715
1.1159
1.08952
1.05299
1.06984
1.03216
0.974864
1.14062
1.10044
1.09218
1.08002
1.06505
1.04579
1.03331
1.0311
0.946564
0.9295
0.920872
0.892494
1.23512
1.10022
1.0421
1.02252
0.968191
0.952553
1.22811
1.09271
1.06721
1.06308
0.921213
0.852455
0.874601
0.804452
0.712679
0.98942
0.934431
0.905734
0.878776
0.868514
0.665604
1.04047
0.911647
0.89953
0.9044
0.820453
0.809931
0.884341
0.778248
0.712447
0.950258
0.836686
0.816801
1.01832
0.924285
0.86005
0.851644
0.84689
0.846194
0.843991
0.817613
0.596556
1.02667
0.799235
0.759366
1.01564
0.956002
0.862524
1.062
1.03655
1.02843
1.01929
0.996683
0.801943
0.860358
0.76688
0.721258
1.01442
0.975226
0.867939
1.1146
1.04285
0.805395
1.2055
1.18933
1.15298
1.13159
1.12042
1.08217
1.05984
1.04407
1.01097
1.0002
0.914035
0.890886
1.11906
0.99208
0.955799
1.1921
1.12813
0.732562
1.30758
1.1722
0.995059
0.455096
0.936598
0.904708
1.11086
1.08651
1.03076
1.02445
1.08281
1.06498
1.22971
1.15496
1.08638
1.12437
1.08864
1.03563
0.996194
0.864314
0.846209
1.1721
1.1304
1.061

## Sheet: Fig. 2B
Ctrl.	NPC
1.07705	0.867597
1.0149	0.842986
1.00425	1.02185
1.08738	1.07311
0.977168	0.747242
0.878875	0.963246
1.05677	1.00716
1.05172	0.947171
0.97234	1.05371
1.02714	0.933502
0.99715	0.811557
0.991903	1.02181
1.00552	0.590425
0.973304	0.966404
0.956817	1.21466
1.02596	0.931986
0.985791	1.04604
0.855194	0.854217
1.00643	0.641932
0.999732	1.06073
0.970405	0.939696
0.798996	0.964312
0.780449	1.1347
0.761433	0.858529
1.05942	0.814841
1.00938	0.956403
0.965885	1.09535
1.10357	1.07446
1.07894	0.916036
1.01787	1.05047
1.00638	0.842089
0.938933	1.0687
0.902621	1.08355
1.1409	0.960781
1.07413	0.948012
1.04975	1.07189
1.01452	0.988404
0.967406	0.96327
0.954027	1.02144
1.05298	0.673895
1.03726	0.92195
1.00935	1.08928
1.08184	0.98702
1.04844	0.648617
1.03012	1.0286
1.05396	0.752044
0.982446	0.833845
0.628125	0.826251
1.01566	0.748159
0.974952	0.753145
0.91116	0.91214
1.03713	0.860405
1.01402
0.993685
0.979539
0.978276
0.940322
1.12635
1.1234
1.11389
1.17445
1.11141
1.00615
1.14657
1.07914
0.880683
1.08898
1.07894
0.967477
0.978186
0.960495
0.939062
1.10628
1.06833
1.03473
0.979109
0.965584
0.927338
1.02888
1.02469
0.979109
0.97811
0.949381
0.944493
1.13264
1.11456
1.00553
1.01453
0.990157
0.954822
0.945093
0.914496
0.823848
1.08289
0.882625
0.611717
1.06247
1.05479
1.05403
1.05357
1.02096
1.01478
0.983279
0.865438
0.837164
1.11656
1.11267
0.98875
1.04737
0.982616
0.947632
1.14786
1.11445
0.952955
1.1636
1.12734
1.05919
1.05047
0.976212
0.963877
1.06984
1.03216
0.974864
1.08002
1.06505
1.04579
1.03331
1.0311
0.946564
0.9295
0.920872
0.892494
1.02252
0.968191
0.952553
0.98942
0.934431
0.905734
0.878776
0.868514
0.665604
0.884341
0.778248
0.712447
0.950258
0.836686
0.816801
0.843991
0.817613
0.596556
1.02667
0.799235
0.759366
1.02445
1.08281
1.06498

## Sheet: Fig. 2C
Ctrl.	NPC
1.06782	0.701321
0.937168	0.925379
0.934447	0.881655
1.0877	1.02066
1.07022	0.918077
1.01293	1.07948
1.08071	0.922788
1.06865	0.842993
1.06321	1.10137
1.18356	0.757389
1.09301	0.645069
1.08361	0.958636
1.07462	1.13325
1.06102	1.04424
0.998251	0.931838
1.1074	0.941791
1.06231	0.904978
1.02563	0.252956
0.998287	1.06417
0.997992	1.05085
0.98727	1.03006
1.12961	0.954722
0.967724	0.952066
0.95929	0.709694
1.11255	0.77331
1.09574	0.924537
1.08477	0.834623
1.14151	1.05561
1.11679	0.651468
1.11282	1.03323
1.13351	0.977932
1.05344	0.849138
0.73209	1.06959
1.13811	0.758257
1.00739	0.995453
1.00171	1.01113
0.974238	1.0529
0.963153	0.899498
0.867762	0.949532
1.10565	0.971744
0.989621	1.18258
0.908941	0.95808
1.07365	1.15039
1.04299	0.948277
1.01741	0.859127
1.08259	0.65246
1.05564	0.941968
1.04949	1.04684
0.981829	0.91672
0.97111	0.978434
0.941254	0.27677
0.918956	0.748623
0.884182	1.26778
0.845382	0.378617
1.03272	1.14946
0.816487	1.02328
0.208434	1.14072
1.05142	1.05659
1.05075	1.07304
1.03812	1.00521
1.03557	1.06594
1.02915	1.14721
1.0199	1.0811
0.996903	0.997223
0.969691
0.964568
0.938334
0.917606
0.881785
0.848556
0.831779
0.83152
1.12042
1.00971
0.899268
0.967483
0.925768
0.718897
1.05263
1.0501
1.02949
1.06113
1.06056
1.03633
1.16037
1.04806
1.04686
1.14487
1.11647
1.03841
0.986934
0.953945
0.950054
0.941055
0.909379
0.837738
1.11961
1.11317
1.03903
1.02008
0.815219
0.802526
1.0826
1.04838
0.953393
1.12204
1.06561
1.02432
1.11664
1.01741
0.954536
1.15407
1.0453
1.0329
1.06008
1.03348
0.931637
1.12648
1.03462
1.00844
1.15609
1.06721
1.02253
1.19589
1.06892
0.997715
1.1159
1.08952
1.05299
1.14062
1.10044
1.09218
1.23512
1.10022
1.0421
1.22811
1.09271
1.06721
1.06308
0.921213
0.852455
0.874601
0.804452
0.712679
1.04047
0.911647
0.89953
0.9044
0.820453
0.809931
1.01832
0.924285
0.86005
0.851644
0.84689
0.846194
1.01929
0.996683
0.801943
0.860358
0.76688
0.721258
1.01442
0.975226
0.867939
1.1146
1.04285
0.805395
1.05984
1.04407
1.01097
1.0002
0.914035
0.890886
1.1921
1.12813
0.732562
1.30758
1.1722
0.995059
0.455096
0.936598
0.904708
1.11086
1.08651
1.03076
1.22971
1.15496
1.08638
1.1721
1.1304
1.061

## Sheet: Fig. 2D
Ctrl.	NPC
1.05969	0.937962
1.05042	0.762793
1.03873	0.874815
1.07592	1.07663
1.00959	0.962754
0.896424	1.03403
1.20647	0.782313
1.06741	1.00433
0.919287	1.02356
1.12512	0.910922
1.09039	0.940299
1.07136	1.23101
1.12942	0.749991
1.04256
0.997682
0.935073
0.823156
0.629551
1.01564
0.956002
0.862524
1.062
1.03655
1.02843
1.2055
1.18933
1.15298
1.13159
1.12042
1.08217
1.11906
0.99208
0.955799
1.12437
1.08864
1.03563
0.996194
0.864314
0.846209

## Sheet: Fig. S1A
Male	Female
1.15068	1.09041
3.92055	3.78356
1.7589	2.51781
5.67397	1.44384
1.07123	4.16164
0.0657534	0.320548
0.090411	0.378082
0.0410959	2.90685
0.383562	2.56164
0.386301	1.72877
3.21918	2.06027
1.12877	0.210959
3.16712	2.38356
1.72877	1.8411
5.41644	0.268493
0.728767	1.23288
2.90959	0.0849315
0.164384	0.0849315
0.723288	2.1589
5.45205	1.36712
6.25479	0.2
4.11507	1.78356
2.65479	0.454795
1.07397	0.210959
4.11507	2.88493
4.09315	0.235616
0.320548	1.56164
0.0739726	0.183562
0.594521	1.21918
0.186301	1.9726
2.75616	2.23288
5.93425
2.99178
0.284932
0.147945
1.26849
4.40548
0.419178
1.48219
0.191781
0.556164
2.30411
3.73973
2.44658
0.432877
1.95616
1.23014
0.243836
1.46301
0.608219
0.0630137
0.0410959
0.271233
0.0410959
0.180822
5.96712
0.339726
0.0794521
0.317808
0.0410959
2.61644
0.30411
0.528767
0.550685
1.32329
1.38356
0.213699
0.421918
0.383562
1.12329
0.419178
0.356164
1.72329
1.00274
2.88493
3.06027
0.783562
1.76712
0.235616
1.50959
0.6
5.19178
4.38356
7.99452
2.94247
3.58904
2.91507
4.70137
4.06575
8.74795
5.52603
5.12603
2.54247
1.24658
0.134247
2.91507
8.80548
6.69041

## Sheet: Fig. S1B
<40	40-50	50-60	≥60
1.09041	3.78356	0.378082	2.38356
1.15068	2.51781	2.90685	2.30411
3.92055	1.44384	2.56164	3.73973
1.8411	4.16164	1.72877	2.44658
0.268493	0.320548	2.06027	0.432877
0.271233	1.7589	0.210959	1.95616
0.30411	5.67397	5.45205	1.23014
0.235616	1.07123	6.25479	0.243836
0.6	0.0657534	4.11507	1.46301
5.19178	0.090411	2.65479	0.608219
4.38356	0.0410959	1.07397	0.0630137
7.99452	0.383562	4.11507	0.0410959
	0.386301	4.09315	1.36712
	3.21918	0.320548	2.61644
	1.12877	0.0739726	1.78356
	3.16712	0.594521	0.454795
	1.72877	0.186301	1.00274
	5.41644	2.75616	2.88493
	0.728767	5.93425	0.210959
	2.90959	2.99178	2.88493
	0.164384	0.284932	1.9726
	0.723288	0.147945	2.91507
	1.23288	1.26849	8.80548
	0.0849315	4.40548	6.69041
	0.0849315	0.419178
	2.1589	1.48219
	0.0410959	0.191781
	0.180822	0.556164
	0.528767	5.96712
	0.550685	0.339726
	1.32329	0.0794521
	1.38356	0.317808
	3.06027	0.0410959
	2.94247	0.2
	2.54247	0.213699
	1.24658	0.421918
		0.383562
		1.12329
		0.419178
		0.356164
		1.72329
		0.783562
		1.76712
		0.235616
		1.56164
		1.50959
		0.183562
		3.58904
		2.91507
		4.70137
		4.06575
		8.74795
		5.52603
		5.12603
		1.21918
		0.134247
		2.23288

## Sheet: Fig. S1C
Sihui	Wuzhou	Zhongshan
1.09041	0.2	0.6
3.78356	1.78356	5.19178
2.51781	0.454795	4.38356
1.44384	0.30411	7.99452
4.16164	0.528767	2.94247
0.320548	0.550685	3.58904
0.378082	1.32329	2.91507
2.90685	1.38356	4.70137
2.56164	0.213699	4.06575
1.72877	0.421918	8.74795
2.06027	0.383562	5.52603
0.210959	1.12329	5.12603
2.38356	0.419178	1.21918
1.15068	0.356164	1.9726
3.92055	1.72329	2.54247
1.7589	1.00274	1.24658
5.67397	2.88493	0.134247
1.07123	3.06027	2.91507
0.0657534	0.210959	8.80548
0.090411	0.783562	6.69041
0.0410959	1.76712	2.23288
0.383562	2.88493
0.386301	0.235616
3.21918	0.235616
1.12877	1.56164
3.16712	1.50959
1.72877	0.183562
5.41644
0.728767
2.90959
0.164384
0.723288
5.45205
6.25479
4.11507
2.65479
1.07397
4.11507
4.09315
0.320548
0.0739726
0.594521
0.186301
2.75616
5.93425
2.99178
0.284932
0.147945
1.26849
4.40548
0.419178
1.48219
0.191781
0.556164
2.30411
3.73973
2.44658
0.432877
1.95616
1.23014
0.243836
1.46301
0.608219
0.0630137
0.0410959
1.8411
0.268493
1.23288
0.0849315
0.0849315
2.1589
1.36712
0.271233
0.0410959
0.180822
5.96712
0.339726
0.0794521
0.317808
0.0410959
2.61644

## Sheet: Fig. S1D
Low	Medium	High
1.44384	3.78356	1.09041
4.16164	2.56164	2.51781
0.186301	3.92055	0.320548
5.93425	1.7589	0.378082
2.30411	1.07123	2.90685
1.23014	3.16712	1.72877
1.46301	0.728767	2.06027
0.213699	6.25479	0.210959
0.356164	2.65479	2.38356
1.72329	4.11507	1.15068
1.00274	4.09315	5.67397
0.210959	4.40548	0.0657534
0.6	3.73973	0.090411
5.19178	1.95616	0.0410959
7.99452	1.23288	0.383562
2.94247	2.61644	0.386301
3.58904	2.88493	3.21918
5.12603	2.91507	1.12877
1.9726	4.06575	1.72877
2.54247	8.74795	5.41644
6.69041	5.52603	2.90959
	1.24658	0.164384
	0.134247	0.723288
		5.45205
		4.11507
		1.07397
		0.320548
		0.0739726
		0.594521
		2.75616
		2.99178
		0.284932
		0.147945
		1.26849
		0.419178
		1.48219
		0.191781
		0.556164
		2.44658
		0.432877
		0.243836
		0.608219
		0.0630137
		0.0410959
		1.8411
		0.268493
		0.0849315
		0.0849315
		2.1589
		1.36712
		0.271233
		0.0410959
		0.180822
		5.96712
		0.339726
		0.0794521
		0.317808
		0.0410959
		0.2
		1.78356
		0.454795
		0.30411
		0.528767
		0.550685
		1.32329
		1.38356
		0.421918
		0.383562
		1.12329
		0.419178
		2.88493
		3.06027
		0.783562
		1.76712
		0.235616
		0.235616
		1.56164
		1.50959
		0.183562
		4.38356
		4.70137
		1.21918
		2.91507
		8.80548
		2.23288

## Sheet: Fig. S2A
Dilution ratios	rOD
1	0.0128
2	0.1633
3	0.4334
4	0.9
5	1.3324
6	1.7375
7	1.803
8	1.8861

## Sheet: Fig. S2B
1000.0 ng/mL	37.0 ng/mL	12.3 ng/mL
1.08615	0.765146	0.514349
1.15038	0.84566	0.544975
1.13311	0.893305	0.57901
1.12435	0.813887	0.53532
1.12251	0.857725	0.561997
1.22146	0.835989	0.501406
1.04995	0.806488	0.534993
1.1889	0.754036	0.474204
1.23334	0.772153	0.471098
1.27651	0.775815	0.464853
1.23965	0.755272	0.452148

[truncated: 23 more sheets: Fig. S3A, Fig. S3B, Fig. S3C, Fig. S3D, Fig. S4A, Fig. S4B, Fig. S4C, Fig. S4D, Fig. S7A, Fig. S7B, Fig. S7C, Fig. S7D, Fig. S7E, Fig. S7F, Fig. S8A, Fig. S8B, Fig. S8C, Fig. S8D, Fig. S9A, Fig. S9B …]
